# Supplementary material for: Development and clinical evaluation of a CRISPR/Cas13a-based diagnostic test to detect Mycobacterium tuberculosis in clinical specimens
Source: Front Microbiol. 2023 Feb 3;14:1117085. doi: 10.3389/fmicb.2023.1117085 (PMC9935578; doi:10.3389/fmicb.2023.1117085)
Supplement: Supplementary file 1 [file Table_1.XLSX]

## Sheet: Table S1
	Table S1. DNA sequences used for crRNA synthesis.
	Name	Sequence
	IS1081-a crDNA	GGGGATTTAGACTACCCCAAAAACGAAGGGGACTAAAACTTCGGACCCGCCCGCTCGATGCCGGCCC
	IS1081-b crDNA	GGGGATTTAGACTACCCCAAAAACGAAGGGGACTAAAACCCCGCCCGCTCGATGCCGGCCCGTATAC
	IS1081-c crDNA	GGGGATTTAGACTACCCCAAAAACGAAGGGGACTAAAACGCCCGCAGCGGCCTGGCAGCGCTGCAGA
	IS1081-d crDNA	GGGGATTTAGACTACCCCAAAAACGAAGGGGACTAAAACCGCCAGGGCAGCTATTTCCCGGACTGGC
	IS1081-e crDNA	GGGGATTTAGACTACCCCAAAAACGAAGGGGACTAAAACCGGACCCGCCCGCTCGATGCCGGCCCGT
	T7-crRNA-F	TAATACGACTCACTATAGGGGATTTAGACTACCCCAA
	IS1081-a-R	GGGCCGGCATCGAGCGGGCG
	IS1081-b-R	GTATACGGGCCGGCATCGAG
	IS1081-c-R	TCTGCAGCGCTGCCAGGCCG
	IS1081-d-R	GCCAGTCCGGGAAATAGCTG
	IS1081-e-R	ACGGGCCGGCATCGAGCGGG

## Sheet: Table S2
	Table S2. crRNA sequences used in this study.
	Name	Sequence
	IS1081-a crDNA	GGGGAUUUAGACUACCCCAAAAACGAAGGGGACUAAAACUUCGGACCCGCCCGCUCGAUGCCGGCCC
	IS1081-b crDNA	GGGGAUUUAGACUACCCCAAAAACGAAGGGGACUAAAACCCCGCCCGCUCGAUGCCGGCCCGUAUAC
	IS1081-c crDNA	GGGGAUUUAGACUACCCCAAAAACGAAGGGGACUAAAACGCCCGCAGCGGCCUGGCAGCGCUGCAGA
	IS1081-d crDNA	GGGGAUUUAGACUACCCCAAAAACGAAGGGGACUAAAACCGCCAGGGCAGCUAUUUCCCGGACUGGC
	IS1081-e crDNA	GGGGAUUUAGACUACCCCAAAAACGAAGGGGACUAAAACCGGACCCGCCCGCUCGAUGCCGGCCCGU

## Sheet: TableS3
	Table S3. Baseline characteristics of the study population.
		TB(n=268)	Non-TB(n=133)
	Age(Mean)****,years (range)	47.4(14-89)	58.7(16-88)
	Sex#
	Male, no.(%)	154(57.5)	83(62.4)
	Female, no.(%)	114(42.5)	50(37.6)
	Sample type, no.
	BALF samples	112	114
	Sputum samples	141	19
	Pus samples	15	0
	****p<0.0001,Mann-Whitney U Test; #p=0.343,Chi-square test.

## Sheet: Table S4
	Table S4. Correlation of CRISPR-MTB assays with AFB, Culture and Xpert.
				AFB		Culture		Xpert
				+	-	+	-	+	-
	All samples	CRISPR-MTB	+	130	137	192	75	255	12
			-	1	133	1	133	8	126
	BALF	CRISPR-MTB	+	44	71	72	43	108	7
			-	1	110	1	110	6	105
	Sputum	CRISPR-MTB	+	83	54	112	25	132	5
			-	0	23	0	23	2	21
	Pus	CRISPR-MTB	+	3	12	8	7	15	0
			-	0	0	0	0	0	0

## Sheet: Table S5
	Table S5. Diagnostic performance of MTB for AFB, Culture, Xpert and CRISPR-MTB compared with the clinical reference standard.
			Sensitivity (95%CI; n/N)	Specificity (n/N)
	All samples
		AFB	48.5(42.4-54.7;130/268)	99.2(132/133)
		Culture	71.6(65.8-77;192/268)	99.2(132/133)
		Xpert	97.0(94.2-98.7;260/268)	97.7(130/133)
		CRISPR-MTB	97.4(94.7-98.9;261/268)	95.5(127/133)
	BALF samples
		AFB	39.3(30.2-49.0;44/112)	99.1(113/114)
		Culture	64.3(54.7-73.1;72/112)	99.1(113/114)
		Xpert	99.1(95.1-100;111/112)	97.4(111/114)
		CRISPR-MTB	97.3(92.4-99.4;109/112)	94.7(108/114)
	Sputum samples
		AFB	58.9(50.3-67.1;83/141)	100(19/19)
		Culture	79.4(71.8-85.8;112/141)	100(19/19)
		Xpert	95.0(90.0-98.0;134/141)	100(19/19)
		CRISPR-MTB	97.2(92.9-99.2;137/141)	100(19/19)
	**** McNemar test, p<0.0001；#### Fisher’s exact test, p<0.0001

## Sheet: Table S6
	Table S6. Basic information and test results of 401 patients.
	patients	Sex	Age	Diagnosis	Specimen	AFB	Culture	Xpert	CRISPR
	1	F	26	PTB	Sputum	（+）	（+）	（+）	（+）
	2	M	80	PTB	Sputum	（-）	（+）	（+）	（+）
	3	F	46	PTB	Sputum	（-）	（+）	（+）	（+）
	4	M	34	PTB	Sputum	（+）	（+）	（+）	（+）
	5	F	57	PTB	Sputum	（-）	（+）	（+）	（+）
	6	F	27	PTB	Sputum	（+）	（+）	（+）	（+）
	7	M	42	PTB	Sputum	（+）	（+）	（+）	（+）
	8	M	56	PTB	Sputum	（+）	（+）	（+）	（+）
	9	M	58	PTB	Sputum	（-）	（-）	（+）	（+）
	10	M	40	PTB	Sputum	（-）	（-）	（+）	（+）
	11	F	24	PTB	Sputum	（-）	（-）	（+）	（+）
	12	M	31	PTB	Sputum	（+）	（+）	（+）	（+）
	13	M	31	PTB	Sputum	（+）	（+）	（+）	（+）
	14	M	79	PTB	Sputum	（-）	（+）	（+）	（+）
	15	M	45	PTB	Sputum	（+）	（-）	（+）	（+）
	16	F	24	PTB	Sputum	（+）	（+）	（+）	（+）
	17	M	50	PTB	Sputum	（+）	（+）	（+）	（+）
	18	F	35	PTB	Sputum	（-）	（-）	（+）	（+）
	19	M	45	PTB	Sputum	（-）	（-）	（+）	（+）
	20	F	35	PTB	Sputum	（-）	（-）	（+）	（+）
	21	M	46	PTB	Sputum	（+）	（+）	（+）	（+）
	22	M	38	PTB	Sputum	（+）	（+）	（+）	（+）
	23	M	45	PTB	Sputum	（+）	（+）	（+）	（+）
	24	M	69	PTB	Sputum	（-）	（+）	（+）	（+）
	25	M	80	PTB	Sputum	（+）	（+）	（+）	（+）
	26	M	45	PTB	Sputum	（+）	（+）	（+）	（+）
	27	M	79	PTB	Sputum	（+）	（+）	（+）	（+）
	28	M	38	PTB	Sputum	（+）	（+）	（+）	（+）
	29	M	50	PTB	Sputum	（+）	（+）	（+）	（+）
	30	M	40	PTB	Sputum	（+）	（+）	（+）	（+）
	31	F	32	PTB	Sputum	（-）	（+）	（+）	（+）
	32	M	50	PTB	Sputum	（+）	（+）	（+）	（+）
	33	M	49	PTB	Sputum	（-）	（-）	（+）	（+）
	34	M	86	PTB	Sputum	（-）	（+）	（+）	（+）
	35	M	65	PTB	Sputum	（-）	（+）	（+）	（+）
	36	M	32	PTB	Sputum	（+）	（+）	（+）	（+）
	37	M	68	PTB	Sputum	（+）	（+）	（+）	（+）
	38	M	85	PTB	Sputum	（-）	（+）	（+）	（+）
	39	M	25	PTB	Sputum	（-）	（-）	（+）	（+）
	40	M	62	PTB	Sputum	（-）	（-）	（+）	（+）
	41	F	62	PTB	Sputum	（+）	（+）	（+）	（+）
	42	F	57	PTB	Sputum	（-）	（-）	（+）	（+）
	43	F	33	PTB	Sputum	（+）	（+）	（+）	（+）
	44	M	64	PTB	Sputum	（-）	（+）	（+）	（+）
	45	M	84	PTB	Sputum	（-）	（+）	（+）	（+）
	46	M	63	PTB	Sputum	（+）	（+）	（+）	（+）
	47	M	54	PTB	Sputum	（-）	（+）	（+）	（+）
	48	M	41	PTB	Sputum	（+）	（+）	（+）	（+）
	49	M	59	PTB	Sputum	（-）	（+）	（+）	（+）
	50	M	63	PTB	Sputum	（+）	（+）	（+）	（+）
	51	F	35	PTB	Sputum	（+）	（+）	（+）	（+）
	52	M	59	PTB	Sputum	（-）	（+）	（+）	（+）
	53	F	35	PTB	Sputum	（+）	（+）	（+）	（+）
	54	M	25	PTB	Sputum	（+）	（+）	（+）	（+）
	55	M	55	PTB	Sputum	（+）	（+）	（+）	（+）
	56	F	60	PTB	Sputum	（-）	（+）	（+）	（+）
	57	F	36	PTB	Sputum	（-）	（-）	（+）	（+）
	58	M	19	PTB	Sputum	（+）	（+）	（+）	（+）
	59	M	25	PTB	Sputum	（+）	（+）	（+）	（+）
	60	M	35	PTB	Sputum	（+）	（+）	（+）	（+）
	61	M	32	PTB	Sputum	（+）	（+）	（+）	（+）
	62	F	33	PTB	Sputum	（-）	（+）	（+）	（+）
	63	M	47	PTB	Sputum	（+）	（+）	（+）	（+）
	64	M	58	PTB	Sputum	（+）	（+）	（+）	（+）
	65	F	61	PTB	Sputum	（+）	（+）	（+）	（+）
	66	F	69	PTB	Sputum	（-）	（+）	（+）	（+）
	67	M	26	PTB	Sputum	（+）	（+）	（+）	（+）
	68	M	85	PTB	Sputum	（+）	（+）	（+）	（+）
	69	M	57	PTB	Sputum	（+）	（-）	（+）	（+）
	70	F	25	PTB	Sputum	（+）	（-）	（+）	（+）
	71	F	27	PTB	Sputum	（-）	（-）	（+）	（+）
	72	F	27	PTB	Sputum	（-）	（-）	（+）	（+）
	73	M	54	PTB	Sputum	（-）	（+）	（+）	（+）
	74	F	52	PTB	Sputum	（+）	（+）	（+）	（+）
	75	M	30	PTB	Sputum	（+）	（+）	（+）	（+）
	76	M	58	PTB	Sputum	（+）	（+）	（+）	（+）
	77	F	29	PTB	Sputum	（-）	（+）	（+）	（+）
	78	M	48	PTB	Sputum	（-）	（-）	（+）	（-）
	79	M	49	PTB	Sputum	（+）	（+）	（+）	（+）
	80	M	49	PTB	Sputum	（+）	（+）	（+）	（+）
	81	M	32	PTB	Sputum	（+）	（+）	（+）	（+）
	82	M	24	PTB	Sputum	（-）	（+）	（+）	（+）
	83	F	59	PTB	Sputum	（+）	（+）	（+）	（+）
	84	M	33	PTB	Sputum	（+）	（-）	（+）	（+）
	85	F	75	PTB	Sputum	（+）	（+）	（+）	（+）
	86	M	30	PTB	Sputum	（-）	（+）	（+）	（+）
	87	M	32	PTB	Sputum	（+）	（+）	（+）	（+）
	88	M	32	PTB	Sputum	（+）	（+）	（+）	（+）
	89	M	65	PTB	Sputum	（-）	（+）	（+）	（+）
	90	M	63	PTB	Sputum	（+）	（+）	（+）	（+）
	91	M	55	PTB	Sputum	（+）	（+）	（+）	（+）
	92	F	69	PTB	Sputum	（-）	（+）	（+）	（+）
	93	F	28	PTB	Sputum	（-）	（-）	（+）	（+）
	94	F	52	PTB	Sputum	（+）	（+）	（+）	（+）
	95	M	63	PTB	Sputum	（-）	（+）	（+）	（+）
	96	M	55	PTB	Sputum	（+）	（+）	（+）	（+）
	97	F	54	PTB	Sputum	（-）	（+）	（+）	（+）
	98	F	54	PTB	Sputum	（-）	（+）	（+）	（+）
	99	F	68	PTB	Sputum	（+）	（+）	（+）	（+）
	100	M	89	PTB	Sputum	（+）	（+）	（+）	（+）
	101	F	87	PTB	Sputum	（+）	（+）	（+）	（+）
	102	F	31	PTB	Sputum	（-）	（+）	（+）	（+）
	103	M	33	PTB	Sputum	（+）	（+）	（+）	（+）
	104	M	23	PTB	Sputum	（+）	（+）	（+）	（+）
	105	M	77	PTB	Sputum	（+）	（+）	（+）	（+）
	106	M	52	PTB	Sputum	（+）	（+）	（+）	（+）
	107	M	31	PTB	Sputum	（+）	（+）	（+）	（+）
	108	M	31	PTB	Sputum	（+）	（+）	（+）	（+）
	109	F	49	PTB	Sputum	（+）	（+）	（+）	（+）
	110	M	55	PTB	Sputum	（-）	（-）	（+）	（+）
	111	F	68	PTB	Sputum	（-）	（+）	（+）	（+）
	112	F	43	PTB	Sputum	（+）	（+）	（+）	（+）
	113	F	68	PTB	Sputum	（+）	（+）	（+）	（+）
	114	M	37	PTB	Sputum	（-）	（-）	（+）	（+）
	115	F	39	PTB	Sputum	（+）	（+）	（+）	（+）
	116	F	39	PTB	Sputum	（+）	（+）	（+）	（+）
	117	M	50	PTB	Sputum	（+）	（+）	（+）	（+）
	118	M	50	PTB	Sputum	（+）	（+）	（+）	（+）
	119	F	23	PTB	Sputum	（-）	（+）	（+）	（+）
	120	F	23	PTB	Sputum	（+）	（+）	（+）	（+）
	121	F	77	PTB	Sputum	（-）	（+）	（+）	（+）
	122	F	77	PTB	Sputum	（-）	（+）	（+）	（+）
	123	F	46	PTB	Sputum	（+）	（+）	（+）	（+）
	124	F	48	PTB	Sputum	（+）	（+）	（+）	（+）
	125	F	82	PTB	Sputum	（-）	（+）	（+）	（+）
	126	M	56	PTB	Sputum	（+）	（+）	（+）	（+）
	127	M	79	PTB	Sputum	（+）	（+）	（+）	（+）
	128	M	79	PTB	Sputum	（+）	（+）	（+）	（+）
	129	M	62	PTB	Sputum	（+）	（+）	（+）	（+）
	130	M	62	PTB	Sputum	（+）	（+）	（+）	（+）
	131	M	40	PTB	Sputum	（+）	（+）	（+）	（+）
	132	M	40	PTB	Sputum	（+）	（+）	（+）	（+）
	133	M	54	PTB	Sputum	（+）	（+）	（+）	（+）
	134	F	55	PTB	Sputum	（-）	（-）	（-）	（+）
	135	M	63	PTB	Sputum	（-）	（-）	（-）	（-）
	136	M	36	PTB	Sputum	（-）	（-）	（+）	（-）
	137	M	53	PTB	Sputum	（-）	（-）	（-）	（+）
	138	F	75	PTB	Sputum	（-）	（-）	（-）	（+）
	139	M	60	PTB	Sputum	（-）	（-）	（-）	（+）
	140	M	53	PTB	Sputum	（-）	（-）	（-）	（-）
	141	M	46	PTB	Sputum	（-）	（-）	（-）	（+）
	142	F	57	PTB	BALF	（-）	（-）	（+）	（+）
	143	F	27	PTB	BALF	（+）	（+）	（+）	（+）
	144	F	26	PTB	BALF	（-）	（+）	（+）	（+）
	145	M	57	PTB	BALF	（+）	（+）	（+）	（+）
	146	M	77	PTB	BALF	（-）	（+）	（+）	（+）
	147	F	23	PTB	BALF	（-）	（+）	（+）	（+）
	148	M	34	PTB	BALF	（+）	（+）	（+）	（+）
	149	F	43	PTB	BALF	（-）	（-）	（+）	（+）
	150	M	27	PTB	BALF	（-）	（-）	（+）	（+）
	151	F	24	PTB	BALF	（+）	（+）	（+）	（+）
	152	M	70	PTB	BALF	（-）	（-）	（+）	（+）
	153	F	59	PTB	BALF	（+）	（+）	（+）	（+）
	154	M	64	PTB	BALF	（-）	（+）	（+）	（+）
	155	M	78	PTB	BALF	（-）	（-）	（+）	（-）
	156	F	24	PTB	BALF	（+）	（+）	（+）	（+）
	157	M	51	PTB	BALF	（-）	（+）	（+）	（+）
	158	M	15	PTB	BALF	（+）	（+）	（+）	（+）
	159	F	46	PTB	BALF	（+）	（+）	（+）	（+）
	160	F	36	PTB	BALF	（-）	（+）	（+）	（+）
	161	F	32	PTB	BALF	（-）	（-）	（+）	（+）
	162	F	27	PTB	BALF	（+）	（+）	（+）	（+）
	163	M	78	PTB	BALF	（+）	（+）	（+）	（+）
	164	F	35	PTB	BALF	（+）	（+）	（+）	（+）
	165	F	27	PTB	BALF	（-）	（-）	（+）	（+）
	166	F	33	PTB	BALF	（-）	（-）	（+）	（+）
	167	F	52	PTB	BALF	（+）	（+）	（+）	（+）
	168	M	58	PTB	BALF	（-）	（+）	（+）	（+）
	169	F	57	PTB	BALF	（-）	（-）	（+）	（+）
	170	F	24	PTB	BALF	（-）	（+）	（+）	（+）
	171	M	62	PTB	BALF	（-）	（-）	（+）	（+）
	172	F	62	PTB	BALF	（-）	（+）	（+）	（+）
	173	M	32	PTB	BALF	（+）	（+）	（+）	（+）
	174	M	16	PTB	BALF	（-）	（+）	（+）	（+）
	175	F	23	PTB	BALF	（-）	（+）	（+）	（+）
	176	F	14	PTB	BALF	（-）	（+）	（+）	（+）
	177	F	49	PTB	BALF	（+）	（+）	（+）	（+）
	178	F	27	PTB	BALF	（-）	（-）	（+）	（+）
	179	M	64	PTB	BALF	（-）	（+）	（+）	（+）
	180	F	19	PTB	BALF	（+）	（+）	（+）	（+）
	181	F	36	PTB	BALF	（+）	（+）	（+）	（+）
	182	M	54	PTB	BALF	（-）	（-）	（+）	（+）
	183	M	50	PTB	BALF	（+）	（+）	（+）	（+）
	184	M	22	PTB	BALF	（-）	（-）	（+）	（+）
	185	F	50	PTB	BALF	（+）	（+）	（+）	（+）
	186	F	25	PTB	BALF	（+）	（+）	（+）	（+）
	187	F	29	PTB	BALF	（-）	（-）	（+）	（+）
	188	M	63	PTB	BALF	（-）	（-）	（+）	（+）
	189	F	36	PTB	BALF	（-）	（-）	（+）	（+）
	190	M	19	PTB	BALF	（+）	（+）	（+）	（+）
	191	M	55	PTB	BALF	（-）	（+）	（+）	（+）
	192	F	22	PTB	BALF	（+）	（-）	（+）	（+）
	193	M	58	PTB	BALF	（-）	（+）	（+）	（+）
	194	F	64	PTB	BALF	（+）	（+）	（+）	（+）
	195	M	22	PTB	BALF	（-）	（-）	（+）	（+）
	196	F	46	PTB	BALF	（+）	（-）	（+）	（+）
	197	M	25	PTB	BALF	（+）	（+）	（+）	（+）
	198	F	26	PTB	BALF	（-）	（-）	（+）	（+）
	199	M	20	PTB	BALF	（+）	（+）	（+）	（+）
	200	M	47	PTB	BALF	（+）	（+）	（+）	（+）
	201	F	27	PTB	BALF	（+）	（+）	（+）	（+）
	202	F	61	PTB	BALF	（+）	（+）	（+）	（+）
	203	F	28	PTB	BALF	（-）	（-）	（+）	（+）
	204	M	79	PTB	BALF	（+）	（+）	（+）	（+）
	205	M	58	PTB	BALF	（+）	（+）	（+）	（+）
	206	F	17	PTB	BALF	（-）	（+）	（+）	（+）
	207	F	21	PTB	BALF	（-）	（+）	（+）	（+）
	208	F	21	PTB	BALF	（-）	（-）	（+）	（+）
	209	M	16	PTB	BALF	（-）	（+）	（+）	（+）
	210	M	71	PTB	BALF	（-）	（+）	（+）	（+）
	211	M	67	PTB	BALF	（-）	（-）	（-）	（+）
	212	M	62	PTB	BALF	（-）	（+）	（+）	（+）
	213	F	25	PTB	BALF	（+）	（+）	（+）	（+）
	214	M	56	PTB	BALF	（+）	（-）	（+）	（+）
	215	F	56	PTB	BALF	（-）	（+）	（+）	（+）
	216	F	25	PTB	BALF	（-）	（-）	（+）	（+）
	217	F	45	PTB	BALF	（-）	（+）	（+）	（+）
	218	M	70	PTB	BALF	（-）	（-）	（+）	（+）
	219	M	61	PTB	BALF	（-）	（-）	（+）	（+）
	220	M	36	PTB	BALF	（-）	（+）	（+）	（+）
	221	M	28	PTB	BALF	（-）	（-）	（+）	（+）
	222	M	49	PTB	BALF	（+）	（+）	（+）	（+）
	223	F	40	PTB	BALF	（-）	（+）	（+）	（+）
	224	M	39	PTB	BALF	（-）	（+）	（+）	（+）
	225	M	16	PTB	BALF	（-）	（-）	（+）	（+）
	226	F	55	PTB	BALF	（-）	（-）	（+）	（-）
	227	F	30	PTB	BALF	（+）	（+）	（+）	（+）
	228	F	28	PTB	BALF	（+）	（+）	（+）	（+）
	229	F	50	PTB	BALF	（+）	（-）	（+）	（+）
	230	M	32	PTB	BALF	（+）	（+）	（+）	（+）
	231	M	31	PTB	BALF	（-）	（+）	（+）	（+）
	232	F	39	PTB	BALF	（+）	（+）	（+）	（+）
	233	M	42	PTB	BALF	（-）	（+）	（+）	（+）
	234	F	59	PTB	BALF	（+）	（+）	（+）	（+）
	235	F	31	PTB	BALF	（-）	（+）	（+）	（+）
	236	M	33	PTB	BALF	（+）	（+）	（+）	（+）
	237	F	57	PTB	BALF	（-）	（+）	（+）	（+）
	238	M	55	PTB	BALF	（-）	（+）	（+）	（+）
	239	F	68	PTB	BALF	（+）	（+）	（+）	（+）
	240	F	48	PTB	BALF	（+）	（+）	（+）	（+）
	241	M	66	PTB	BALF	（-）	（-）	（+）	（+）
	242	M	17	PTB	BALF	（-）	（+）	（+）	（+）
	243	F	70	PTB	BALF	（-）	（+）	（+）	（+）
	244	M	77	PTB	BALF	（+）	（+）	（+）	（+）
	245	F	51	PTB	BALF	（-）	（-）	（+）	（-）
	246	M	26	PTB	BALF	（-）	（-）	（+）	（+）
	247	M	61	PTB	BALF	（+）	（+）	（+）	（+）
	248	M	74	PTB	BALF	（-）	（-）	（+）	（+）
	249	M	38	PTB	BALF	（-）	（-）	（+）	（+）
	250	F	69	PTB	BALF	（-）	（-）	（+）	（+）
	251	M	67	PTB	BALF	（-）	（-）	（+）	（+）
	252	M	76	PTB	BALF	（-）	（-）	（+）	（+）
	253	F	54	PTB	BALF	（-）	（-）	（+）	（+）
	254	F	74	Bone TB	Pus	（-）	（-）	（+）	（+）
	255	M	57	Bone TB	Pus	（-）	（-）	（+）	（+）
	256	M	52	Bone TB	Pus	（+）	（+）	（+）	（+）
	257	F	39	Bone TB	Pus	（-）	（-）	（+）	（+）
	258	F	57	Bone TB	Pus	（-）	（-）	（+）	（+）
	259	F	65	Bone TB	Pus	（+）	（+）	（+）	（+）
	260	M	46	Bone TB	Pus	（-）	（-）	（+）	（+）
	261	M	26	Bone TB	Pus	（-）	（-）	（+）	（+）
	262	M	56	Bone TB	Pus	（-）	（+）	（+）	（+）
	263	F	77	Bone TB	Pus	（-）	（+）	（+）	（+）
	264	F	77	Bone TB	Pus	（-）	（+）	（+）	（+）
	265	M	19	Bone TB	Pus	（-）	（-）	（+）	（+）
	266	M	54	Bone TB	Pus	（-）	（+）	（+）	（+）
	267	M	60	Bone TB	Pus	（-）	（+）	（+）	（+）
	268	F	47	Bone TB	Pus	（+）	（+）	（+）	（+）
	269	F	52	Non-TB	BALF	（-）	（-）	（-）	（-）
	270	F	76	Non-TB	BALF	（-）	（-）	（-）	（-）
	271	F	49	Non-TB	BALF	（-）	（-）	（-）	（-）
	272	M	56	Non-TB	BALF	（-）	（-）	（-）	（-）
	273	M	64	Non-TB	BALF	（-）	（-）	（-）	（-）
	274	M	61	Non-TB	BALF	（-）	（-）	（-）	（-）
	275	M	77	Non-TB	BALF	（-）	（-）	（-）	（-）
	276	M	74	Non-TB	BALF	（-）	（-）	（-）	（-）
	277	F	65	Non-TB	BALF	（-）	（-）	（-）	（-）
	278	M	31	Non-TB	BALF	（-）	（-）	（-）	（-）
	279	M	76	Non-TB	BALF	（-）	（-）	（-）	（-）
	280	M	60	Non-TB	BALF	（-）	（-）	（-）	（-）
	281	F	59	Non-TB	BALF	（-）	（-）	（-）	（-）
	282	F	44	Non-TB	BALF	（-）	（-）	（-）	（-）
	283	F	73	Non-TB	BALF	（-）	（-）	（-）	（-）
	284	M	75	Non-TB	BALF	（-）	（-）	（-）	（-）
	285	F	55	Non-TB	BALF	（-）	（-）	（+）	（-）
	286	M	51	Non-TB	BALF	（-）	（-）	（-）	（-）
	287	F	54	Non-TB	BALF	（-）	（-）	（-）	（-）
	288	M	67	Non-TB	BALF	（-）	（-）	（-）	（-）
	289	M	61	Non-TB	BALF	（-）	（-）	（-）	（-）
	290	M	29	Non-TB	BALF	（-）	（-）	（-）	（-）
	291	F	59	Non-TB	BALF	（-）	（-）	（-）	（-）
	292	F	35	Non-TB	BALF	（-）	（-）	（-）	（-）
	293	F	71	Non-TB	BALF	（-）	（-）	（-）	（-）
	294	M	61	Non-TB	BALF	（-）	（-）	（-）	（-）
	295	M	86	Non-TB	BALF	（-）	（-）	（-）	（-）
	296	F	58	Non-TB	BALF	（-）	（-）	（-）	（-）
	297	M	56	Non-TB	BALF	（-）	（-）	（-）	（-）
	298	F	67	Non-TB	BALF	（-）	（-）	（-）	（-）
	299	F	24	Non-TB	BALF	（-）	（-）	（-）	（-）
	300	M	76	Non-TB	BALF	（-）	（-）	（-）	（-）
	301	F	50	Non-TB	BALF	（-）	（-）	（-）	（-）
	302	M	81	Non-TB	BALF	（-）	（-）	（-）	（-）
	303	M	88	Non-TB	BALF	（-）	（-）	（-）	（-）
	304	M	33	Non-TB	BALF	（-）	（-）	（-）	（-）
	305	M	56	Non-TB	BALF	（-）	（-）	（-）	（-）
	306	F	69	Non-TB	BALF	（-）	（-）	（-）	（-）
	307	M	71	Non-TB	BALF	（-）	（-）	（-）	（-）
	308	F	68	Non-TB	BALF	（-）	（-）	（-）	（-）
	309	M	71	Non-TB	BALF	（-）	（-）	（-）	（-）
	310	F	53	Non-TB	BALF	（-）	（-）	（-）	（-）
	311	M	66	Non-TB	BALF	（-）	（-）	（-）	（+）
	312	M	79	Non-TB	BALF	（-）	（-）	（-）	（-）
	313	M	85	Non-TB	BALF	（-）	（-）	（-）	（-）
	314	M	63	Non-TB	BALF	（-）	（-）	（-）	（-）
	315	M	69	Non-TB	BALF	（-）	（-）	（-）	（-）
	316	F	68	Non-TB	BALF	（-）	（-）	（-）	（-）
	317	F	74	Non-TB	BALF	（-）	（-）	（-）	（-）
	318	M	38	Non-TB	BALF	（-）	（-）	（-）	（-）
	319	M	74	Non-TB	BALF	（-）	（-）	（-）	（-）
	320	F	67	Non-TB	BALF	（-）	（-）	（-）	（+）
	321	M	68	Non-TB	BALF	（-）	（-）	（-）	（-）
	322	F	70	Non-TB	BALF	（-）	（-）	（-）	（-）
	323	M	54	Non-TB	BALF	（-）	（-）	（-）	（-）
	324	M	69	Non-TB	BALF	（-）	（-）	（-）	（-）
	325	M	59	Non-TB	BALF	（-）	（-）	（-）	（-）
	326	M	76	Non-TB	BALF	（-）	（-）	（-）	（-）
	327	F	62	Non-TB	BALF	（-）	（-）	（-）	（-）
	328	M	66	Non-TB	BALF	（-）	（-）	（-）	（-）
	329	F	73	Non-TB	BALF	（-）	（-）	（-）	（-）
	330	M	65	Non-TB	BALF	（-）	（-）	（-）	（-）
	331	F	69	Non-TB	BALF	（-）	（-）	（-）	（-）
	332	M	64	Non-TB	BALF	（-）	（-）	（-）	（-）
	333	M	21	Non-TB	BALF	（-）	（-）	（-）	（-）
	334	F	55	Non-TB	BALF	（-）	（-）	（+）	（-）
	335	F	67	Non-TB	BALF	（-）	（-）	（-）	（-）
	336	F	47	Non-TB	BALF	（-）	（-）	（-）	（-）
	337	F	61	Non-TB	BALF	（-）	（-）	（-）	（-）
	338	F	16	Non-TB	BALF	（-）	（-）	（+）	（-）
	339	M	42	Non-TB	BALF	（-）	（-）	（-）	（-）
	340	F	55	Non-TB	BALF	（-）	（-）	（-）	（-）
	341	M	61	Non-TB	BALF	（-）	（-）	（-）	（-）
	342	M	73	Non-TB	BALF	（-）	（-）	（-）	（+）
	343	M	58	Non-TB	BALF	（-）	（-）	（-）	（-）
	344	M	73	Non-TB	BALF	（-）	（-）	（-）	（-）
	345	M	61	Non-TB	BALF	（-）	（-）	（-）	（-）
	346	F	57	Non-TB	BALF	（-）	（-）	（-）	（-）
	347	F	43	Non-TB	BALF	（+）	（+）	（-）	（-）
	348	F	66	Non-TB	BALF	（-）	（-）	（-）	（-）
	349	M	67	Non-TB	BALF	（-）	（-）	（-）	（-）
	350	M	64	Non-TB	BALF	（-）	（-）	（-）	（-）
	351	M	71	Non-TB	BALF	（-）	（-）	（-）	（-）
	352	F	71	Non-TB	BALF	（-）	（-）	（-）	（-）
	353	F	70	Non-TB	BALF	（-）	（-）	（-）	（-）
	354	M	59	Non-TB	BALF	（-）	（-）	（-）	（-）
	355	M	66	Non-TB	BALF	（-）	（-）	（-）	（-）
	356	F	77	Non-TB	BALF	（-）	（-）	（-）	（-）
	357	M	63	Non-TB	BALF	（-）	（-）	（-）	（-）
	358	M	40	Non-TB	BALF	（-）	（-）	（-）	（-）
	359	M	53	Non-TB	BALF	（-）	（-）	（-）	（-）
	360	M	64	Non-TB	BALF	（-）	（-）	（-）	（-）
	361	M	62	Non-TB	BALF	（-）	（-）	（-）	（-）
	362	M	51	Non-TB	BALF	（-）	（-）	（-）	（-）
	363	M	44	Non-TB	BALF	（-）	（-）	（-）	（-）
	364	F	81	Non-TB	BALF	（-）	（-）	（-）	（-）
	365	M	44	Non-TB	BALF	（-）	（-）	（-）	（-）
	366	M	64	Non-TB	BALF	（-）	（-）	（-）	（+）
	367	M	59	Non-TB	BALF	（-）	（-）	（-）	（-）
	368	M	60	Non-TB	BALF	（-）	（-）	（-）	（-）
	369	M	66	Non-TB	BALF	（-）	（-）	（-）	（-）
	370	M	39	Non-TB	BALF	（-）	（-）	（-）	（-）
	371	F	67	Non-TB	BALF	（-）	（-）	（-）	（-）
	372	M	51	Non-TB	BALF	（-）	（-）	（-）	（-）
	373	M	60	Non-TB	BALF	（-）	（-）	（-）	（-）
	374	F	55	Non-TB	BALF	（-）	（-）	（-）	（+）
	375	M	56	Non-TB	BALF	（-）	（-）	（-）	（-）
	376	M	59	Non-TB	BALF	（-）	（-）	（-）	（-）
	377	F	43	Non-TB	BALF	（-）	（-）	（-）	（-）
	378	F	51	Non-TB	BALF	（-）	（-）	（-）	（-）
	379	M	66	Non-TB	BALF	（-）	（-）	（-）	（-）
	380	M	38	Non-TB	BALF	（-）	（-）	（-）	（-）
	381	M	37	Non-TB	BALF	（-）	（-）	（-）	（-）
	382	F	73	Non-TB	BALF	（-）	（-）	（-）	（+）
	383	M	65	Non-TB	Sputum	（-）	（-）	（-）	（-）
	384	M	52	Non-TB	Sputum	（-）	（-）	（-）	（-）
	385	F	37	Non-TB	Sputum	（-）	（-）	（-）	（-）
	386	M	66	Non-TB	Sputum	（-）	（-）	（-）	（-）
	387	F	54	Non-TB	Sputum	（-）	（-）	（-）	（-）
	388	M	32	Non-TB	Sputum	（-）	（-）	（-）	（-）
	389	M	29	Non-TB	Sputum	（-）	（-）	（-）	（-）
	390	F	71	Non-TB	Sputum	（-）	（-）	（-）	（-）
	391	F	64	Non-TB	Sputum	（-）	（-）	（-）	（-）
	392	F	51	Non-TB	Sputum	（-）	（-）	（-）	（-）
	393	M	39	Non-TB	Sputum	（-）	（-）	（-）	（-）
	394	M	42	Non-TB	Sputum	（-）	（-）	（-）	（-）
	395	M	36	Non-TB	Sputum	（-）	（-）	（-）	（-）
	396	M	55	Non-TB	Sputum	（-）	（-）	（-）	（-）
	397	M	46	Non-TB	Sputum	（-）	（-）	（-）	（-）
	398	M	29	Non-TB	Sputum	（-）	（-）	（-）	（-）
	399	M	37	Non-TB	Sputum	（-）	（-）	（-）	（-）
	400	M	76	Non-TB	Sputum	（-）	（-）	（-）	（-）
	401	F	62	Non-TB	Sputum	（-）	（-）	（-）	（-）
